# Supplementary material for: HTLV-2 Enhances CD8+ T Cell-Mediated HIV-1 Inhibition and Reduces HIV-1 Integrated Proviral Load in People Living with HIV-1
Source: Viruses. 2022 Nov 9;14(11):2472. doi: 10.3390/v14112472 (PMC9695633; doi:10.3390/v14112472)
Supplement: Supplementary file 1 [file viruses-14-02472-s001.zip]

Archive with 1 entries (1 files):
- viruses-1973548-supplementary.pdf
